# Supplementary material for: Potential types of bias when estimating causal effects in environmental research and how to interpret them
Source: Environ Evid. 2024 Feb 7;13:1. doi: 10.1186/s13750-024-00324-7 (PMC11376104; doi:10.1186/s13750-024-00324-7)
Supplement: Supplementary file 1 — Additional file 1. Excluded types of bias. [file 13750_2024_324_MOESM1_ESM.xlsx]

## Sheet: Excluded types of bias
Additional file 1. Excluded types of bias.
Types of bias excluded	Source1	Source2	Source3	Source4	Source5	Source6	Reason for exclusion
	Readers, who wish to see the descriptions of biases, need to consult the original sources.
Admission rate (Berkson) bias	Catalogue of Bias	Sackett 1979	Thakur et al. 2012	Warden 2015	Delgado-Rodrı´guez & Llorca 2004	Hartman et al. 2002	Specific to the healthcare sector. Admission rate of hospitalised persons is not relevant to the environmental sector.
Apprehension bias	Catalogue of Bias	Warden 2015	Delgado-Rodrı´guez & Llorca 2004	Hartman et al. 2002			Specific to physiological changes in human bodies. We included attention bias (Hawthon effect) and that is sufficient for the environmental sector.
Biases of rhetoric (Rhetoric bias)	Catalogue of Bias	Sackett 1979	Warden 2015	Hartman et al. 2002			Not related to estimation of effectiveness/impact
Centripetal bias	Catalogue of Bias	Sackett 1979	Thakur et al. 2012	Warden 2015	Hartman et al. 2002		Not related to estimation of effectiveness/impact
Diagnostic access bias (treatment access bias, healthcare access bias)	Catalogue of Bias	Sackett 1979	Warden 2015	Delgado-Rodrı´guez & Llorca 2004	Hartman et al. 2002		Specific to diagnostic access.
Diagnostic suspicion bias	Catalogue of Bias	Sackett 1979	Warden 2015	Delgado-Rodrı´guez & Llorca 2004	Hartman et al. 2002		Specific to diagnostic suspicion.
Differential reference Bias	Catalogue of Bias						Specific to diagnostic test.
Hypothetical bias	Catalogue of Bias						Not related to estimation of effectiveness/impact. Relevant to PO.
Immortal time bias	Catalogue of Bias						Although immortality might be generalizable to other organisms, this is specific to human health.
Incorporation Bias	Catalogue of Bias	Warden 2015					Not related to estimation of effectiveness/impact. Relevant to PO.
Informed presence bias	Catalogue of Bias						Specific to medical records.
Lead time bias	Catalogue of Bias	Thakur et al. 2012	Warden 2015	Delgado-Rodrı´guez & Llorca 2004			This is specific to healthcare treatments, and it is related to diagnosis.
Mimicry bias	Catalogue of Bias	Sackett 1979	Warden 2015	Delgado-Rodrı´guez & Llorca 2004	Hartman et al. 2002		This is specific to prevalence of disease.
Partial reference bias	Catalogue of Bias						Specific to diagnostic accuracy test.
Popularity bias	Catalogue of Bias	Sackett 1979	Warden 2015	Hartman et al. 2002			Popularity bias itself is only related to PO question, however, it may become a source of selection bias in PICO/PECO setting.
Previous opinion bias	Catalogue of Bias	Sackett 1979	Warden 2015	Hartman et al. 2002			Specific to diagnostic.
Referral filter bias (Referral bias)	Catalogue of Bias	Sackett 1979	Thakur et al. 2012	Warden 2015	Hartman et al. 2002		Specific to healthcare
Spectrum bias (case mixed bias)	Catalogue of Bias	Warden 2015	Delgado-Rodrı´guez & Llorca 2004				Specific to diagnostic test.
Unacceptability bias	Catalogue of Bias	Warden 2015	Hartman et al. 2002				Specific to medical test.
Unacceptable disease (exposure) bias (faking good bias)	Catalogue of Bias	Sackett 1979	Warden 2015	Delgado-Rodrı´guez & Llorca 2004	Hartman et al. 2002		Specific to prevalence of diseases, PO question
Unmasking (detection signal) bias	Catalogue of Bias	Sackett 1979	Warden 2015	Delgado-Rodrı´guez & Llorca 2004	Hartman et al. 2002		Specific to healthcare intervention
Verification bias (workup bias)	Catalogue of Bias	Thakur et al. 2012	Warden 2015	Delgado-Rodrı´guez & Llorca 2004	Hartman et al. 2002		Specific to diagnostic test accuracy
Gender bias	Bayliss & Beyer 2013						Not related to estimation of effectiveness/impact
Diagnostic vogue bias	Sackett 1979	Warden 2015	Hartman et al. 2002				Specific to diagnostic.
Diagnostic purity bias	Sackett 1979	Warden 2015	Hartman et al. 2002				Specific to diagnostic.
Procedure selection bias	Sackett 1979	Warden 2015	Hartman et al. 2002				Specific to medical treatment. Confounding, selection bias.
Missing clinical data bias	Sackett 1979	Thakur et al. 2012	Warden 2015	Hartman et al. 2002	Marchevsky 2000		Specific to medical treatment. Reporting bias.
Migrator bias	Sackett 1979	Hartman et al. 2002					Specific to medical treatment. Confounding, selection bias.
Membership bias	Sackett 1979	Warden 2015	Hartman et al. 2002	Marchevsky 2000			Specific to medical treatment. Confounding, selection bias.
Therapeutic personality bias	Sackett 1979	Warden 2015	Hartman et al. 2002				Name specific to healthcare intervention
Family information bias (family history bias, family aggregation bias)	Sackett 1979	Warden 2015	Delgado-Rodrı´guez & Llorca 2004	Hartman et al. 2002			Specific to medical records.
Mistaken identity bias	Sackett 1979	Warden 2015	Hartman et al. 2002				Specific to healthcare intervention
Magnitude bias (measurement bias)	Sackett 1979	Thakur et al. 2012	Hartman et al. 2002	Marchevsky 2000			Not related to estimation of effectiveness/impact
Biases in judging unanticipated possible effects	The James Lind Library						Bias in judgement is out of scope
Recruitment bias	Smith & Noble 2014						Seems to be specific to categorical or nominal data.
Autopsy series bias	Warden 2015						Autopsy is not for measuring effect.
Consent bias	Warden 2015						It seems relevant to PO question only.
Ecological fallacy (aggregation bias)	Warden 2015	Delgado-Rodrı´guez & Llorca 2004					It is about goals of inference.
Healthy worker bias (healthy worker effect, healthy volunteer effect)	Warden 2015	Delgado-Rodrı´guez & Llorca 2004					Relevant to human health outcomes only.
Immigrant bias	Warden 2015						Relevant to human health outcomes only.
Length bias (length-bias sampling)	Warden 2015	Delgado-Rodrı´guez & Llorca 2004					It seems relevant to PO question only.
Migration bias	Warden 2015	Marchevsky 2000					It seems relevant to PO question only.
Overdiagnosis bias	Warden 2015						Relevant to diagnostic studies only.
Record linkage bias	Warden 2015						It seems relevant to PO question only.
Response bias	Warden 2015						It seems relevant to PO question only.
Stage bias	Warden 2015						Relevant to human health outcomes only.
Self-selection bias	Warden 2015						It seems relevant to PO question only.
Survivor treatment selection bias	Warden 2015	Delgado-Rodrı´guez & Llorca 2004					Relevant to human health outcomes only.
Solicitation sampling (telephone/ e-mail/ door-to-door bias, telephone random sampling bias)	Warden 2015	Delgado-Rodrı´guez & Llorca 2004					It seems relevant to PO question only.
Will Rogers phenomenon (Will Rogers bias)	Warden 2015	Delgado-Rodrı´guez & Llorca 2004					Relevant to diagnostic studies only.
Competing death bias (competing risks bias)	Warden 2015	Delgado-Rodrı´guez & Llorca 2004					Relevant to human health outcomes only.
Context bias	Warden 2015						Relevant to diagnostic studies only.
Culture bias	Warden 2015						Description is insufficient. It seems to be about goals of inference.
Diagnostic review bias	Warden 2015						Relevant to diagnostic studies only.
End-aversion/ end of scale/ central tendency bias	Warden 2015						Relevant to categorial or nominal data.
Faking bad bias	Warden 2015						Not relevant to estimate of effect
Forced choice bias	Warden 2015						Not relevant to estimate of effect
Framing bias	Warden 2015						Not relevant to estimate of effect
Hospital discharge bias	Warden 2015						It seems relevant to PO question only.
Indication bias	Warden 2015						It seems relevant to PO question only.
Interview setting bias	Warden 2015						Relevant to categorial or nominal data.
Interviewer bias	Warden 2015	Delgado-Rodrı´guez & Llorca 2004	Pannucci & Wilkins 2010				Relevant to categorial or nominal data.
Juxtaposed scale bias	Warden 2015						Relevant to categorial or nominal data.
Protopathic bias	Warden 2015	Delgado-Rodrı´guez & Llorca 2004					Relevant to human health outcomes only.
Positive satisfaction bias	Warden 2015						Relevant to categorial or nominal data.
Proxy respondent bias	Warden 2015						Relevant to categorial or nominal data.
Questionnaire bias	Warden 2015						Relevant to categorial or nominal data.
Scale format bias	Warden 2015						Relevant to categorial or nominal data.
Sensitive question bias (social desirability bias, underreporting bias, mode for mean bias)	Warden 2015	Delgado-Rodrı´guez & Llorca 2004					Relevant to categorial or nominal data.
Test review bias	Warden 2015						Relevant to diagnostic studies only.
Yes-saying bias	Warden 2015						Relevant to categorial or nominal data.
Anchoring bias (adjustment bias)	Warden 2015						It seems relevant to PO question only.
Enquiry unit bias	Warden 2015						It is not about estimate of effect.
Regression to mean	Warden 2015	Delgado-Rodrı´guez & Llorca 2004					It seems relevant to PO question only.
Standard population bias	Warden 2015						It seems relevant to PO question only.
Auxiliary hypothesis bias	Warden 2015						It is not about estimate of effect.
Assumption bias	Warden 2015						It is not about estimate of effect.
Generalization bias	Warden 2015						It is about generalisation.
Under-exhaustion bias	Warden 2015	Hartman et al. 2002					It is not about estimate of effect.
Participant expectation bias	Delgado-Rodrı´guez & Llorca 2004						Relevant to categorial or nominal data.
Temporal ambiguity	Delgado-Rodrı´guez & Llorca 2004						It is about understanding of causal structure.
Post-publication bias	Harman et al. 2002						It is about generalisation.
Comorbidity bias	Harman et al. 2002						Diagnostics.
Highly specialised centre bias	Marchevsky 2000						Only applicable to medical studies.
Stringent case definitino bias	Marchevsky 2000						It seems relevant to PO question only.
