# Supplementary material for: Potential types of bias when estimating causal effects in environmental research and how to interpret them
Source: Environ Evid. 2024 Feb 7;13:1. doi: 10.1186/s13750-024-00324-7 (PMC11376104; doi:10.1186/s13750-024-00324-7)
Supplement: Supplementary file 2 — Additional file 2. Included types of bias. [file 13750_2024_324_MOESM2_ESM.xlsx]

## Sheet: Included types of bias
Additional file 2: Included types of bias.
ID	Type of bias	General interpretation	Relevant domain	Primary research							Secondary research				Primary research	Secondary research
				1. Risk of confounding biases	2. Risk of post-intervention/exposure selection biases	3. Risk of misclassified/mismeasured comparison biases	4. Risk of performance biases	5. Risk of detection biases	6. Risk of outcome reporting biases	7. Risk of outcome assessment biases	8. Risk of searching biases	9. Risk of screening biases	10. Risk of study appraisal and data coding/extraction biases	11. Risk of data synthesis biases
1	All’s well literature bias	Occurs when review papers deliberately omit or inadequately address studies that present contrasting results compared to studies yielding the results desired by certain individuals or groups of individuals.	9, 11	NA	NA	NA	NA	NA	NA	NA	NA	Yes	NA	Yes	No	Yes
2	Allocation bias (Allocation of intervention bias)	Occurs when non-random assignment of participants to study groups (i.e., allocation) creates an imbalance between the groups (i.e., exchangeability does not hold).	1	Yes	NA	NA	NA	NA	NA	NA	NA	NA	NA	NA	Yes	No
3	Allocation sequence bias	Occurs when the allocation sequence is not concealed to researchers and the selection creates an imbalance between the study groups (i.e., exchangeability does not hold).	1	Yes	NA	NA	NA	NA	NA	NA	NA	NA	NA	NA	Yes	No
4	Analysis bias	Occurs when the knowledge of the results of a study causes inappropriate analyses and selective reporting.	6, 7, 11	NA	NA	NA	NA	NA	Yes	Yes	NA	NA	NA	Yes	Yes	Yes
5	Ascertainment bias	Occurs when the ascertainment of subjects or areas included in a study or the ascertainment of measurements or collected data for analysis differs between the groups after the intervention/exposure.	2, 3, 4, 5	NA	Yes	Yes	Yes	Yes	NA	NA	NA	NA	NA	NA	Yes	No
6	Attention bias (Hawthorne effect)	Occurs when human or animal subjects change their behaviour due to the awareness of being observed by researchers.	1, 4	Yes	NA	NA	Yes	NA	NA	NA	NA	NA	NA	NA	Yes	No
7	Attrition bias	Occurs when missing data between groups are unequal, and exchangeability does not hold (cannot be assumed).	2	NA	Yes	NA	NA	NA	NA	NA	NA	NA	NA	NA	Yes	No
8	Authorization bias	Occurs when there is inability to obtain authorization for use of certain data or documents, and that causes deviation from a true effect.	1, 2, 8	Yes	Yes	NA	NA	NA	NA	NA	Yes	NA	NA	NA	Yes	Yes
9	Availability bias	Occurs when the information that is readily available differs systematically from the information obtained by aggregating all pertinent data to answer the review question.	8	NA	NA	NA	NA	NA	NA	NA	Yes	NA	NA	NA	No	Yes
10	Bigwig bias	Occurs when information in documents written by high profile authors differs systematically from the wider evidence base relevant to the review question and is more likely to be cited as evidence in a review.	8, 9, 11	NA	NA	NA	NA	NA	NA	NA	Yes	Yes	NA	Yes	No	Yes
11	Bogus control bias	Occurs when subjects or areas initially assigned to the intervention/exposure group are taken out from that group or moved to the control (no intervention/exposure) group and the assumption of exchangeability no longer holds.	1, 2	Yes	Yes	NA	NA	NA	NA	NA	NA	NA	NA	NA	Yes	No
12	Case definition bias	Occurs when the intervention/exposure is vaguely described or lacks relevant information, and the vagueness or the lack of information leads to mismeasurement of the intervention/exposure by researchers in an observational study.	3	NA	NA	Yes	NA	NA	NA	NA	NA	NA	NA	NA	Yes	No
13	Channelling bias	Occurs when researchers assign subjects or areas, that are more likely to respond to the intervention/exposure, to the intervention/exposure group, creating an imbalance between the groups (i.e., exchangeability does not hold).	1	Yes	NA	NA	NA	NA	NA	NA	NA	NA	NA	NA	Yes	No
14	Chronological bias	Occurs when the timing of allocation of subjects or areas to a group (or groups) is different within or between groups and the time lag influences both the intervention/exposure and the outcome, or the subjects or areas are subject to a deviated intervention/exposure due to the time lag.	1, 4	Yes	NA	NA	Yes	NA	NA	NA	NA	NA	NA	NA	Yes	No
15	Citation bias	Occurs when studies with statistically signiﬁcant results are more likely to be cited as pieces of evidence in a review.	8, 9, 11	NA	NA	NA	NA	NA	NA	NA	Yes	Yes	NA	Yes	No	Yes
16	Cognitive dissonance bias	Occurs when an investigator or a reviewer’s claim about an effect contradicts their obtained evidence due to the investigator or reviewer’s cognitive bias.	7, 11	NA	NA	NA	NA	NA	NA	Yes	NA	NA	NA	Yes	Yes	Yes
17	Collider bias	Occurs when conditioning on a variable (i.e., filtering by a certain value of that variable) that is a common effect of the exposure and the outcome.	1, 2	Yes	Yes	NA	NA	NA	NA	NA	NA	NA	NA	NA	Yes	No
18	Compliance bias	Occurs when subjects compliant with the intervention differ from those not compliant in some characteristic and the characteristic is also associated with the outcome, or when non-compliance causes deviated initiation, implementation or discontinuation of the intervention between groups and the deviation is not taken into account.	1, 2, 4	Yes	Yes	NA	Yes	NA	NA	NA	NA	NA	NA	NA	Yes	No
19	Conﬁdentiality bias	Occurs when unrestricted research data, that systematically differs from restricted research data, are exclusively used due to commercial or privacy considerations.	1, 8	Yes	NA	NA	NA	NA	NA	NA	Yes	NA	NA	NA	No	Yes
20	Confirmation bias	Occurs when the information to confirm ideas, beliefs or hypotheses is systematically different from the truth.	1, 2, 3, 4, 5, 6, 7, 8, 9, 10, 11	Yes	Yes	Yes	Yes	Yes	Yes	Yes	Yes	Yes	Yes	Yes	Yes	Yes
21	Conflict of interest	Occurs when a conflict of interest causes a systematic difference in estimation of effect.	1, 2, 3, 4, 5, 6, 7, 8, 9, 10, 11	Yes	Yes	Yes	Yes	Yes	Yes	Yes	Yes	Yes	Yes	Yes	Yes	Yes
22	Confounding bias	Occurs when an uncontrolled (or inappropriately controlled) variable (confounder) that influences both the intervention/exposure and the outcome exists.	1	Yes	NA	NA	NA	NA	NA	NA	NA	NA	NA	NA	Yes	No
23	Confounding bias by group	Occurs when there is a variable describing communities (groups) and that influences both the intervention or exposure and the outcome.	1	Yes	NA	NA	NA	NA	NA	NA	NA	NA	NA	NA	Yes	No
24	Confounding bias by indication	Occurs when there exists an indication for the intervention/exposure (a preceding phenomenon that affects the intervention/exposure) or a variable influenced by this indication that affects both the intervention/exposure and the eventual outcome.	1	Yes	NA	NA	NA	NA	NA	NA	NA	NA	NA	NA	Yes	No
25	Contamination bias	Occurs when subjects or areas in the comparator group (no or alternative intervention/exposure) accidentally receive the intervention/exposure (and vice versa), and this contamination leads to the violation of the assumption of exchangeability.	1	Yes	NA	NA	NA	NA	NA	NA	NA	NA	NA	NA	Yes	No
26	Correlation bias	Occurs when equating non-causal association with causal association.	1, 10, 11	Yes	NA	NA	NA	NA	NA	NA	NA	NA	Yes	Yes	Yes	Yes
27	Co-treatment bias	Occurs when inappropriate or unplanned co-treatment(s) is/are used in an experiment that results in confounding or altered treatment(s).	1, 4	Yes	NA	NA	Yes	NA	NA	NA	NA	NA	NA	NA	Yes	No
28	Data capture bias (Data capture error)	Occurs when data capture (data collection and recording) errors favour or disfavour the outcome for the intervention/exposure group or the comparator group.	1, 2, 3, 4, 5, 10	Yes	Yes	Yes	Yes	Yes	NA	NA	NA	NA	Yes	NA	Yes	Yes
29	Data collection bias	Occurs when data collectors' beliefs influence the way relevant data are collected and that results in inaccurate estimation of an effect.	1, 2, 3, 4, 5, 10	Yes	Yes	Yes	Yes	Yes	NA	NA	NA	NA	Yes	NA	Yes	Yes
30	Data entry bias (Data entering bias)	Occurs when omitting data entry, inaccurately entering data, or inaccurately converting hand-written data into digital form.	1, 2, 3, 4, 5, 7, 10	Yes	Yes	Yes	Yes	Yes	NA	Yes	NA	NA	Yes	NA	Yes	Yes
31	Data merging bias	Occurs when multiple data sets are merged incorrectly and the merged data produce an intentionally or unintentionally inaccurate estimate of an effect.	6, 7, 10	NA	NA	NA	NA	NA	Yes	Yes	NA	NA	Yes	NA	Yes	Yes
32	Data-dredging bias ('Looking for the pony')	Occurs when the results of inappropriate statistical analyses or synthesis methods, that are not pre-specified, are presented, or statistical or synthesis methods are used inappropriately to support claims.	6, 7, 11	NA	NA	NA	NA	NA	Yes	Yes	NA	NA	NA	Yes	Yes	Yes
33	Definition bias	Occurs when definitions of important words used in a study or a review are not accurate or precise so that misinterpretation affects estimation of an effect.	1, 2, 3, 4, 5, 8, 9, 10	Yes	Yes	Yes	Yes	Yes	NA	NA	Yes	Yes	Yes	NA	Yes	Yes
34	Design bias	Occurs when inferior experiments or treatments, reflecting a desire for certain results, are employed.	1, 2, 4, 5	Yes	Yes	NA	Yes	Yes	NA	NA	NA	NA	NA	NA	Yes	No
35	Detection bias	Occurs when there are systematic differences in measurement of outcomes between groups.	5	NA	NA	NA	NA	Yes	NA	NA	NA	NA	NA	NA	Yes	No
36	Differential maturing bias	Occurs when there are uneven secular trends (long-term and sustained changes or patterns) between the groups due to differential maturing, and that creates an imbalance between the groups before the intervention or exposure (time-varying confounding).	1	Yes	NA	NA	NA	NA	NA	NA	NA	NA	NA	NA	Yes	No
37	Dissemination bias	Occurs when retrieval of information does not result in a representative sample of studies due to the way study results are disseminated, or when study results affect reporting or dissemination.	6, 8	NA	NA	NA	NA	NA	Yes	NA	Yes	NA	NA	NA	Yes	Yes
38	Distribution assumption bias	Occurs when a data analyst conducts a statistical test under a false assumption of the data distribution or the approach is not justifiable so that the inference is invalid.	7	NA	NA	NA	NA	NA	NA	Yes	NA	NA	NA	NA	Yes	No
39	Duplication bias (Multiple publication bias)	Occurs when duplicated research findings are included and synthesised in a review.	9	NA	NA	NA	NA	NA	NA	NA	NA	Yes	NA	NA	No	Yes
40	End-digit preference bias	Occurs when there are systematic differences in quantitative measurements due to a preference for a certain ending digit (e.g., 0 by rounding up/down rather than retaining the original digits), typically ending with an unusual frequency.	7, 10	NA	NA	NA	NA	NA	NA	Yes	NA	NA	Yes	NA	Yes	Yes
41	Estimator bias	Occurs when an inappropriate estimator (a statistic used to estimate the parameter) is used for estimating the true causal effect (parameter).	7, 11	NA	NA	NA	NA	NA	NA	Yes	NA	NA	NA	Yes	Yes	Yes
42	Exclusion bias	Occurs when the criteria for inclusion of subjects or areas into a study or analysis are applied differently to the intervention/exposure group and the comparator group.	1, 2	Yes	Yes	NA	NA	NA	NA	NA	NA	NA	NA	NA	Yes	No
43	Expectation bias	Occurs when observers err in measurement, recording, or data collection due to prior expectations.	1, 2, 3, 4, 5, 8, 9, 10	Yes	Yes	Yes	Yes	Yes	NA	NA	Yes	Yes	Yes	NA	Yes	Yes
44	Exposure suspicion bias	Occurs when a knowledge or awareness of the subject's or area's exposure status influences selection, measurement, reporting, or analysis.	1, 2, 3, 4, 5, 6, 7	Yes	Yes	Yes	Yes	Yes	Yes	Yes	NA	NA	NA	NA	Yes	No
45	Familiarity bias	Occurs when reviewers limit searching to documents relevant to their own discipline.	8	NA	NA	NA	NA	NA	NA	NA	Yes	NA	NA	NA	No	Yes
46	Foreign language exclusion bias	Occurs when language is restricted in a review and studies with certain direction of results or certain topics are more or less likely to be disseminated in the eligible language(s).	8, 9	NA	NA	NA	NA	NA	NA	NA	Yes	Yes	NA	NA	No	Yes
47	Friend control bias	Occurs when there is an association of the actual intervention/exposure status between human subjects in the intervention/exposure group and their friends in the comparator group due to mismeasurements, misclassifications of or the lack of adherence to the intervention/exposure.	4	NA	NA	NA	Yes	NA	NA	NA	NA	NA	NA	NA	Yes	No
48	Hot stuff bias	Occurs when research results on hot topics are published even though they are not valid.	1, 2, 3, 4, 5, 6, 7, 8, 9, 10, 11	Yes	Yes	Yes	Yes	Yes	Yes	Yes	Yes	Yes	Yes	Yes	Yes	Yes
49	Inclusion bias	Occurs when inclusion of subjects or areas into a study creates an imbalance between the groups (i.e., exchangeability does not hold).	1, 2	Yes	Yes	NA	NA	NA	NA	NA	NA	NA	NA	NA	Yes	No
50	Inclusion control bias	Occurs when some subjects or areas of the comparator group also receive the intervention/exposure to some extent (biased towards null when there is an effect).	1, 2	Yes	Yes	NA	NA	NA	NA	NA	NA	NA	NA	NA	Yes	No
51	Industry sponsorship bias	Occurs when research outcomes are intentionally aligned with the interests of the funding commercial manufacturer, undermining the validity of the inference.	1, 2, 3, 4, 5, 6, 7, 8, 9, 10, 11	Yes	Yes	Yes	Yes	Yes	Yes	Yes	Yes	Yes	Yes	Yes	Yes	Yes
52	Information bias (Observation bias, Classification bias)	Occurs when the information used in a study deviates from the truth.	1, 2, 3, 4, 5	Yes	Yes	Yes	Yes	Yes	NA	NA	NA	NA	NA	NA	Yes	No
53	Insensitive measure bias	Occurs when changes or differences in the outcome of interest are not detected accurately due to insufficient methods or inappropriate choice of an outcome variable.	5	NA	NA	NA	NA	Yes	NA	NA	NA	NA	NA	NA	Yes	No
54	Instrument bias	Occurs when instruments used for measurement are inaccurate, too imprecise or different between groups (hence not comparable between groups).	1, 3, 4, 5	Yes	NA	Yes	Yes	Yes	NA	NA	NA	NA	NA	NA	Yes	No
55	Interobserver variability bias	Occurs when multiple observers' measurements of the intervention/exposure or the outcome are different, and the differences influence the estimate of an effect.	3, 4, 5	NA	NA	Yes	Yes	Yes	NA	NA	NA	NA	NA	NA	Yes	No
56	Interpretation bias	Occurs when researchers misinterpret the obtained data and results.	7, 10, 11	NA	NA	NA	NA	NA	NA	Yes	NA	NA	Yes	Yes	Yes	Yes
57	Intra-observer variability bias	Occurs when an observer measures the intervention/exposure or the outcome differently and the differences influence the estimate of an effect.	3, 4, 5	NA	NA	Yes	Yes	Yes	NA	NA	NA	NA	NA	NA	Yes	No
58	Investigator bias	Occurs when study investigators (measurers) are not blinded and the lack of blinding influences estimation of an effect.	1, 2, 3, 4, 5	Yes	Yes	Yes	Yes	Yes	NA	NA	NA	NA	NA	NA	Yes	No
59	Laboratory data bias	Occurs when procedures implemented at a laboratory produce a systematic error in the estimate of an effect (may be confirmed by comparing data from multiple laboratories).	1, 2, 4, 5	Yes	Yes	NA	Yes	Yes	NA	NA	NA	NA	NA	NA	Yes	No
60	Lack of blinding bias	Occurs when the lack of concealment of the intervention, exposure or control received by subjects or areas affects selection of subjects, areas or data, measurement of the treatment or the outcome, and/or assessment of the effectiveness or the impact.	2, 3, 4, 5, 7	NA	Yes	Yes	Yes	Yes	NA	Yes	NA	NA	NA	NA	Yes	No
61	Language bias	Occurs when studies with certain results or topics are more likely to be published in a certain language.	8, 9	NA	NA	NA	NA	NA	NA	NA	Yes	Yes	NA	NA	No	Yes
62	Latency bias	Occurs when the outcome is assessed in an inappropriate time interval (i.e., the time interval is too short or long) for the intended assessment of causal effect.	7, 11	NA	NA	NA	NA	NA	NA	Yes	NA	NA	NA	Yes	Yes	Yes
63	Literature search bias	Occurs when searching of literature does not capture a representative sample of all existing studies relative to the review question.	8	NA	NA	NA	NA	NA	NA	NA	Yes	NA	NA	NA	No	Yes
64	Location bias	Occurs when some journals are not indexed in all databases so that the choice of databases influences results of literature searching.	8	NA	NA	NA	NA	NA	NA	NA	Yes	NA	NA	NA	No	Yes
65	Measurement bias	Occurs when measurements of relevant variables are not accurate or precise enough.	3, 4, 5	NA	NA	Yes	Yes	Yes	NA	NA	NA	NA	NA	NA	Yes	No
66	Meta-analysis bias	Occurs when meta-analyses based on a non-representative sample of studies are conducted.	8, 9, 10, 11	NA	NA	NA	NA	NA	NA	NA	Yes	Yes	Yes	Yes	No	Yes
67	Misclassification bias	Occurs when subjects or areas, or the exposure or intervention is misclassified, and that distorts the association between the intervention/exposure and the outcome.	1, 2, 3, 4	Yes	Yes	Yes	Yes	NA	NA	NA	NA	NA	NA	NA	Yes	No
68	Missing data bias (Handling data bias, Data completeness bias)	Occurs when there is an imbalance in missing data between the comparison groups.	2	NA	Yes	NA	NA	NA	NA	NA	NA	NA	NA	NA	Yes	No
69	Misuse of statistics	Occurs when descriptive or inferential statistical analysis is inappropriately conducted, resulting in unjustified and invalid conclusions about the estimate of an effect.	7, 11	NA	NA	NA	NA	NA	NA	Yes	NA	NA	NA	Yes	Yes	Yes
70	Multiple exposure bias	Occurs when another exposure acts as a confounder affecting both the exposure of interest and the outcome.	1	Yes	NA	NA	NA	NA	NA	NA	NA	NA	NA	NA	Yes	No
71	Non-contemporaneous control bias (Non-simultaneous comparison bias)	Occurs when there is a systematic difference in the timing of observation or investigation between the intervention/exposure and the control (or alternative intervention/exposure), and exchangeability between groups cannot be assumed due to the time difference.	1	Yes	NA	NA	NA	NA	NA	NA	NA	NA	NA	NA	Yes	No
72	Non-random sampling bias	Occurs when non-random sampling results in an imbalance between the intervention/exposure and the comparator groups (i.e., exchangeability does not hold).	1, 2	Yes	Yes	NA	NA	NA	NA	NA	NA	NA	NA	NA	Yes	No
73	Non-respondent bias	Occurs when there is unequal loss of human subjects between the groups due to non-responses, or when there is a systematic difference in outcome measurement between the groups due to late and/or early responses.	2, 5	NA	Yes	NA	NA	Yes	NA	NA	NA	NA	NA	NA	Yes	No
74	Non-specification bias	Occurs when the intended intervention or exposure is not clearly defined, and an unintentional intervention or exposure occurs that influences both the intended intervention or exposure and the outcome.	1	Yes	NA	NA	NA	NA	NA	NA	NA	NA	NA	NA	Yes	No
75	Novelty bias	Occurs when the interventions or exposures are reported to have a greater effect simply because they are novel.	1, 2, 3, 4, 5, 6, 7, 8, 9, 10, 11	Yes	Yes	Yes	Yes	Yes	Yes	Yes	Yes	Yes	Yes	Yes	Yes	Yes
76	Obsequiousness bias	Occurs when human subjects alter questionnaire answers due to perception of the desired direction of the outcome held by investigators.	5	NA	NA	NA	NA	Yes	NA	NA	NA	NA	NA	NA	Yes	No
77	Observer bias	Occurs when there are systematic differences in the process of observing and recording information between the groups in primary research.	1, 2, 3, 4, 5	Yes	Yes	Yes	Yes	Yes	NA	NA	NA	NA	NA	NA	Yes	No
78	Omitted-variable bias	Occurs when one or more important explanatory variables are not included in a regression model where omission of such variables is not appropriate for estimating an effect.	7	NA	NA	NA	NA	NA	NA	Yes	NA	NA	NA	NA	Yes	No
79	One-sided reference bias	Occurs when citing references to only those supporting one side of available evidence and hence systematically deviating from the truth.	8, 9	NA	NA	NA	NA	NA	NA	NA	Yes	Yes	NA	NA	No	Yes
80	Optimism bias	Occurs when researchers' or study subjects' beliefs that new interventions are better than established ones influence a study or review.	1, 2, 3, 4, 5, 6, 7, 8, 9, 10, 11	Yes	Yes	Yes	Yes	Yes	Yes	Yes	Yes	Yes	Yes	Yes	Yes	Yes
81	Outcome reporting bias	Occurs when outcomes are selectively reported in a published document.	6	NA	NA	NA	NA	NA	Yes	NA	NA	NA	NA	NA	Yes	No
82	Overmatching bias	Occurs when researchers match by (also ‘block on’, meaning filter by a certain value of that variable) a non-confounding variable that is associated with the intervention/exposure but not to the outcome.	1	Yes	NA	NA	NA	NA	NA	NA	NA	NA	NA	NA	Yes	No
83	Perception bias	Occurs when relevant information or subjects, areas, interventions, exposures, controls, alternative interventions, alternative exposures or outcomes are misinterpreted in a study or review.	1, 2, 3, 4, 5, 6, 7, 8, 9, 10, 11	Yes	Yes	Yes	Yes	Yes	Yes	Yes	Yes	Yes	Yes	Yes	Yes	Yes
84	Performance bias (Procedure bias)	Occurs when the treatment procedure of interest is altered without changing the inferential goal in an experimental study.	4	NA	NA	NA	Yes	NA	NA	NA	NA	NA	NA	NA	Yes	No
85	Positive results bias	Occurs when positive results are more likely to be disseminated or submitted and accepted for publication than non-significant or negative results.	6, 8, 9	NA	NA	NA	NA	NA	Yes	NA	Yes	Yes	NA	NA	Yes	Yes
86	Post-hoc significant bias (Post hoc analysis bias)	Occurs when researchers choose a critical significance level (α, 0.05 is commonly employed), and/or set a non-directional (two-tailed) or directional (one-tailed) hypothesis after some examination of data in an attempt to yield significant results.	7, 11	NA	NA	NA	NA	NA	NA	Yes	NA	NA	NA	Yes	Yes	Yes
87	Pre-publication bias	Occurs when previously published research, that is errant, is used to support a particular outcome in primary research.	1, 2, 3, 4, 5, 6, 7	Yes	Yes	Yes	Yes	Yes	Yes	Yes	NA	NA	NA	NA	Yes	No
88	Prevailing paradigm bias	Occurs when studies that are relevant to or support prevailing paradigms are more likely to be published in academic journals.	6, 8, 9	NA	NA	NA	NA	NA	Yes	NA	Yes	Yes	NA	NA	Yes	Yes
89	Prevalence-incidence bias (Neyman bias, Selective survival bias)	Occurs when uneven exclusion or attrition of subjects or areas with severe or mild responses occurs between the groups, and the assumption of exchangeability no longer holds.	2	NA	Yes	NA	NA	NA	NA	NA	NA	NA	NA	NA	Yes	No
90	Proficiency bias	Occurs when the intervention/exposure under study is unequally applied to individual subjects or areas due to interpersonal or intrapersonal differences.	4	NA	NA	NA	Yes	NA	NA	NA	NA	NA	NA	NA	Yes	No
91	Publication bias	Occurs when the likelihood of a study being accepted for publication is influenced by the results of the study.	6, 8, 9	NA	NA	NA	NA	NA	Yes	NA	Yes	Yes	NA	NA	Yes	Yes
92	Recall bias	Occurs when recall of relevant events or experiences by human subjects is inaccurate or incomplete.	3, 5	NA	NA	Yes	NA	Yes	NA	NA	NA	NA	NA	NA	Yes	No
93	Reference bias	Occurs when studies referenced as evidence in a review are not a representative sample of all existing studies relative to the review question.	8, 9, 11	NA	NA	NA	NA	NA	NA	NA	Yes	Yes	NA	Yes	No	Yes
94	Regression dilution bias	Occurs when imprecise measurements of the intervention/exposure are used to estimate the effect of the intervention/exposure in an observational study.	3	NA	NA	Yes	NA	NA	NA	NA	NA	NA	NA	NA	Yes	No
95	Relative control bias	Occurs when there is an association of the actual intervention/exposure status between the intervention/exposure group and the comparator group due to mismeasurements, misclassifications of or the lack of adherence to the intervention/exposure.	3, 4	NA	NA	Yes	Yes	NA	NA	NA	NA	NA	NA	NA	Yes	No
96	Repeated peeks bias	Occurs when repeated peeks at accumulating data in a study or review leads to inappropriate termination of data collection.	1, 2, 3, 4, 5, 8, 9, 10	Yes	Yes	Yes	Yes	Yes	NA	NA	Yes	Yes	Yes	NA	Yes	Yes
97	Reporting bias	Occurs when certain results of a study or certain studies are more likely to be reported or unreported.	6, 8, 9	NA	NA	NA	NA	NA	Yes	NA	Yes	Yes	NA	NA	Yes	Yes
98	Research bias	Occurs when studies are carried out and reported on specific organisms or systems, or in particular conditions, because of varying levels of practicality or the anticipation of specific outcomes.	6, 8, 9	NA	NA	NA	NA	NA	Yes	NA	Yes	Yes	NA	NA	Yes	Yes
99	Researcher bias (Sponsor bias)	Occurs when fraud or manipulation of research design, data or results occurs due to vested interests of researchers and organisations.	1, 2, 3, 4, 5, 6, 7, 8, 9, 10, 11	Yes	Yes	Yes	Yes	Yes	Yes	Yes	Yes	Yes	Yes	Yes	Yes	Yes
100	Resource bias (Cost bias)	Occurs when available budget or resources limit searching for evidence, resulting in a systematic difference between the identified and missed studies.	8	NA	NA	NA	NA	NA	NA	NA	Yes	NA	NA	NA	No	Yes
101	Response fatigue bias	Occurs when study subjects suffer from fatigue due to implementation of the intervention/exposure and their responses are not obtained or they did not go through the entire process of the intended intervention/exposure.	2, 4	NA	Yes	NA	Yes	NA	NA	NA	NA	NA	NA	NA	Yes	No
102	Review bias	Occurs when a researcher's prior knowledge or belief triggers misinterpretation of available data on the intervention/exposure or the outcome in primary research.	3, 4, 5	NA	NA	Yes	Yes	Yes	NA	NA	NA	NA	NA	NA	Yes	No
103	Reviewer bias	Occurs when the selection of studies from the available evidence is not a representative sample of all existing studies relative to the review question.	8, 9, 10, 11	NA	NA	NA	NA	NA	NA	NA	Yes	Yes	Yes	Yes	No	Yes
104	Sampling bias	Occurs when exchangeability between groups does not hold due to employed sampling techniques.	1, 2	Yes	Yes	NA	NA	NA	NA	NA	NA	NA	NA	NA	Yes	No
105	Scale degradation bias	Occurs when researchers make outcome measurement scales less precise or accurate to obscure differences between groups under comparison.	5, 10	NA	NA	NA	NA	Yes	NA	NA	NA	NA	Yes	NA	Yes	Yes
106	Selection bias	Occurs when exchangeability between groups does not hold due to the way that selection of subjects or areas into the study or analysis is carried out.	1, 2	Yes	Yes	NA	NA	NA	NA	NA	NA	NA	NA	NA	Yes	No
107	Sick quitter bias	Occurs when the exposure or intervention that specific subjects receive is inaccurately measured or classified due to changes in the subjects' behaviour caused by sickness (e.g., lack of adherence, reclassification from intervention/exposure to no intervention/exposure by the researchers after the intervention/exposure is applied).	3, 4	NA	NA	Yes	Yes	NA	NA	NA	NA	NA	NA	NA	Yes	No
108	Significance bias	Occurs when statistical significance is confused with environmental, ecological, biological or agricultural significance.	10, 11	NA	NA	NA	NA	NA	NA	NA	NA	NA	Yes	Yes	No	Yes
109	Spatial bias	Occurs when populations that are spatially distinct are compared, and this spatial difference affects both the intervention/exposure and the outcome being studied.	1	Yes	NA	NA	NA	NA	NA	NA	NA	NA	NA	NA	Yes	No
110	Spin bias	Occurs when research findings or data are inappropriately used or interpreted to support or oppose effectiveness or impact.	6, 7, 9, 10, 11	NA	NA	NA	NA	NA	Yes	Yes	NA	Yes	Yes	Yes	Yes	Yes
111	Starting time bias	Occurs when starting time for the intervention/exposure or outcome measurement is different within or between groups and the time lag (or variable influenced by the time lag) influences both the intervention/exposure and the outcome or causes inaccurate measurements of the intervention/exposure or the outcome.	1, 3, 4, 5	Yes	NA	Yes	Yes	Yes	NA	NA	NA	NA	NA	NA	Yes	No
112	Substitution game bias	Occurs when substitution of the outcome or the intervention/exposure with a surrogate is imprecise or inaccurate.	3, 4, 5	NA	NA	Yes	Yes	Yes	NA	NA	NA	NA	NA	NA	Yes	No
113	Susceptibility bias (Vulnerability bias)	Occurs when different study groups have different characteristics and the difference indicates that one group is more or less susceptible to the exposure (i.e., the characteristics are associated with the exposure and thus the difference creates an imbalance between the groups, meaning exchangeability does not hold).	1, 2	Yes	Yes	NA	NA	NA	NA	NA	NA	NA	NA	NA	Yes	No
114	Temporal bias	Occurs when studies with smaller p-values or larger effects are more likely to be published in academic journals more rapidly.	8, 9	NA	NA	NA	NA	NA	NA	NA	Yes	Yes	NA	NA	No	Yes
115	Tidying-up bias (Outlier handling bias)	Occurs when outliers or other untidy measurements or results are inappropriately excluded or non-reported.	6, 7, 10, 11	NA	NA	NA	NA	NA	Yes	Yes	NA	NA	Yes	Yes	Yes	Yes
116	Transfer bias	Occurs when a certain aspect of a study leads to uneven losses in follow-up between the groups.	2	NA	Yes	NA	NA	NA	NA	NA	NA	NA	NA	NA	Yes	No
117	Treatment analysis bias (Lack of intention to treat analysis bias)	Occurs when researchers fail to keep subjects or areas in the group they are assigned to, when there is deviation from the intended treatment, or when subjects do not adhere to the assigned treatment.	1, 4	Yes	NA	NA	Yes	NA	NA	NA	NA	NA	NA	NA	Yes	No
118	Underlying cause bias (Rumination bias)	Occurs when the intervention or exposure (group) is more carefully planned and implemented than the control (no intervention or exposure), and that results in imbalances between the groups or misclassification or mismeasurement of control .	1, 3	Yes	NA	Yes	NA	NA	NA	NA	NA	NA	NA	NA	Yes	No
119	Volunteer bias	Occurs when human subjects involved in a study differ in some way among those in the intervention/exposure group or between groups due to willingness to participate as volunteers.	1, 2, 4	Yes	Yes	NA	Yes	NA	NA	NA	NA	NA	NA	NA	Yes	No
120	Withdrawal bias (Dropout bias, Loss to follow-up bias)	Occurs when subjects who have dropped out of a study differ from remaining subjects, and the differences modify the effectiveness or impact.	1, 2	Yes	Yes	NA	NA	NA	NA	NA	NA	NA	NA	NA	Yes	No
121	Wrong sample size bias (Sample size bias)	Occurs when used sample size is inappropriate in a study or analysis for assessing the effect of the intervention or exposure due to violation of the assumption that exchangeability holds or the hypothesis can be tested with the collected samples.	1, 2, 7	Yes	Yes	NA	NA	NA	NA	Yes	NA	NA	NA	NA	Yes	No

## Sheet: Domain1(PrimaryResearch)
Risk of biases due to an uncontrolled (or inappropriately controlled) variable (confounder) that influences both the intervention/exposure and the outcome (‘confounding biases’ in short)
ID	Type of bias	General interpretation
2	Allocation bias (Allocation of intervention bias)	Occurs when non-random assignment of participants to study groups (i.e., allocation) creates an imbalance between the groups (i.e., exchangeability does not hold).
3	Allocation sequence bias	Occurs when the allocation sequence is not concealed to researchers and the selection creates an imbalance between the study groups (i.e., exchangeability does not hold).
6	Attention bias (Hawthorne effect)	Occurs when human or animal subjects change their behaviour due to the awareness of being observed by researchers.
8	Authorization bias	Occurs when there is inability to obtain authorization for use of certain data or documents, and that causes deviation from a true effect.
11	Bogus control bias	Occurs when subjects or areas initially assigned to the intervention/exposure group are taken out from that group or moved to the control (no intervention/exposure) group and the assumption of exchangeability no longer holds.
13	Channelling bias	Occurs when researchers assign subjects or areas, that are more likely to respond to the intervention/exposure, to the intervention/exposure group, creating an imbalance between the groups (i.e., exchangeability does not hold).
14	Chronological bias	Occurs when the timing of allocation of subjects or areas to a group (or groups) is different within or between groups and the time lag influences both the intervention/exposure and the outcome, or the subjects or areas are subject to a deviated intervention/exposure due to the time lag.
17	Collider bias	Occurs when conditioning on a variable (i.e., filtering by a certain value of that variable) that is a common effect of the exposure and the outcome.
18	Compliance bias	Occurs when subjects compliant with the intervention differ from those not compliant in some characteristic and the characteristic is also associated with the outcome, or when non-compliance causes deviated initiation, implementation or discontinuation of the intervention between groups and the deviation is not taken into account.
19	Conﬁdentiality bias	Occurs when unrestricted research data, that systematically differs from restricted research data, are exclusively used due to commercial or privacy considerations.
20	Confirmation bias	Occurs when the information to confirm ideas, beliefs or hypotheses is systematically different from the truth.
21	Conflict of interest	Occurs when a conflict of interest causes a systematic difference in estimation of effect.
22	Confounding bias	Occurs when an uncontrolled (or inappropriately controlled) variable (confounder) that influences both the intervention/exposure and the outcome exists.
23	Confounding bias by group	Occurs when there is a variable describing communities (groups) and that influences both the intervention or exposure and the outcome.
24	Confounding bias by indication	Occurs when there exists an indication for the intervention/exposure (a preceding phenomenon that affects the intervention/exposure) or a variable influenced by this indication that affects both the intervention/exposure and the eventual outcome.
25	Contamination bias	Occurs when subjects or areas in the comparator group (no or alternative intervention/exposure) accidentally receive the intervention/exposure (and vice versa), and this contamination leads to the violation of the assumption of exchangeability.
26	Correlation bias	Occurs when equating non-causal association with causal association.
27	Co-treatment bias	Occurs when inappropriate or unplanned co-treatment(s) is/are used in an experiment that results in confounding or altered treatment(s).
28	Data capture bias (Data capture error)	Occurs when data capture (data collection and recording) errors favour or disfavour the outcome for the intervention/exposure group or the comparator group.
29	Data collection bias	Occurs when data collectors' beliefs influence the way relevant data are collected and that results in inaccurate estimation of an effect.
30	Data entry bias (Data entering bias)	Occurs when omitting data entry, inaccurately entering data, or inaccurately converting hand-written data into digital form.
33	Definition bias	Occurs when definitions of important words used in a study or a review are not accurate or precise so that misinterpretation affects estimation of an effect.
34	Design bias	Occurs when inferior experiments or treatments, reflecting a desire for certain results, are employed.
36	Differential maturing bias	Occurs when there are uneven secular trends (long-term and sustained changes or patterns) between the groups due to differential maturing, and that creates an imbalance between the groups before the intervention or exposure (time-varying confounding).
42	Exclusion bias	Occurs when the criteria for inclusion of subjects or areas into a study or analysis are applied differently to the intervention/exposure group and the comparator group.
43	Expectation bias	Occurs when observers err in measurement, recording, or data collection due to prior expectations.
44	Exposure suspicion bias	Occurs when a knowledge or awareness of the subject's or area's exposure status influences selection, measurement, reporting, or analysis.
48	Hot stuff bias	Occurs when research results on hot topics are published even though they are not valid.
49	Inclusion bias	Occurs when inclusion of subjects or areas into a study creates an imbalance between the groups (i.e., exchangeability does not hold).
50	Inclusion control bias	Occurs when some subjects or areas of the comparator group also receive the intervention/exposure to some extent (biased towards null when there is an effect).
51	Industry sponsorship bias	Occurs when research outcomes are intentionally aligned with the interests of the funding commercial manufacturer, undermining the validity of the inference.
52	Information bias (Observation bias, Classification bias)	Occurs when the information used in a study deviates from the truth.
54	Instrument bias	Occurs when instruments used for measurement are inaccurate, too imprecise or different between groups (hence not comparable between groups).
58	Investigator bias	Occurs when study investigators (measurers) are not blinded and the lack of blinding influences estimation of an effect.
59	Laboratory data bias	Occurs when procedures implemented at a laboratory produce a systematic error in the estimate of an effect (may be confirmed by comparing data from multiple laboratories).
67	Misclassification bias	Occurs when subjects or areas, or the exposure or intervention is misclassified, and that distorts the association between the intervention/exposure and the outcome.
70	Multiple exposure bias	Occurs when another exposure acts as a confounder affecting both the exposure of interest and the outcome.
71	Non-contemporaneous control bias (Non-simultaneous comparison bias)	Occurs when there is a systematic difference in the timing of observation or investigation between the intervention/exposure and the control (or alternative intervention/exposure), and exchangeability between groups cannot be assumed due to the time difference.
72	Non-random sampling bias	Occurs when non-random sampling results in an imbalance between the intervention/exposure and the comparator groups (i.e., exchangeability does not hold).
74	Non-specification bias	Occurs when the intended intervention or exposure is not clearly defined, and an unintentional intervention or exposure occurs that influences both the intended intervention or exposure and the outcome.
75	Novelty bias	Occurs when the interventions or exposures are reported to have a greater effect simply because they are novel.
77	Observer bias	Occurs when there are systematic differences in the process of observing and recording information between the groups in primary research.
80	Optimism bias	Occurs when researchers' or study subjects' beliefs that new interventions are better than established ones influence a study or review.
82	Overmatching bias	Occurs when researchers match by (also ‘block on’, meaning filter by a certain value of that variable) a non-confounding variable that is associated with the intervention/exposure but not to the outcome.
83	Perception bias	Occurs when relevant information or subjects, areas, interventions, exposures, controls, alternative interventions, alternative exposures or outcomes are misinterpreted in a study or review.
87	Pre-publication bias	Occurs when previously published research, that is errant, is used to support a particular outcome in primary research.
96	Repeated peeks bias	Occurs when repeated peeks at accumulating data in a study or review leads to inappropriate termination of data collection.
99	Researcher bias (Sponsor bias)	Occurs when fraud or manipulation of research design, data or results occurs due to vested interests of researchers and organisations.
104	Sampling bias	Occurs when exchangeability between groups does not hold due to employed sampling techniques.
106	Selection bias	Occurs when exchangeability between groups does not hold due to the way that selection of subjects or areas into the study or analysis is carried out.
109	Spatial bias	Occurs when populations that are spatially distinct are compared, and this spatial difference affects both the intervention/exposure and the outcome being studied.
111	Starting time bias	Occurs when starting time for the intervention/exposure or outcome measurement is different within or between groups and the time lag (or variable influenced by the time lag) influences both the intervention/exposure and the outcome or causes inaccurate measurements of the intervention/exposure or the outcome.
113	Susceptibility bias (Vulnerability bias)	Occurs when different study groups have different characteristics and the difference indicates that one group is more or less susceptible to the exposure (i.e., the characteristics are associated with the exposure and thus the difference creates an imbalance between the groups, meaning exchangeability does not hold).
117	Treatment analysis bias (Lack of intention to treat analysis bias)	Occurs when researchers fail to keep subjects or areas in the group they are assigned to, when there is deviation from the intended treatment, or when subjects do not adhere to the assigned treatment.
118	Underlying cause bias (Rumination bias)	Occurs when the intervention or exposure (group) is more carefully planned and implemented than the control (no intervention or exposure), and that results in imbalances between the groups or misclassification or mismeasurement of control .
119	Volunteer bias	Occurs when human subjects involved in a study differ in some way among those in the intervention/exposure group or between groups due to willingness to participate as volunteers.
120	Withdrawal bias (Dropout bias, Loss to follow-up bias)	Occurs when subjects who have dropped out of a study differ from remaining subjects, and the differences modify the effectiveness or impact.
121	Wrong sample size bias (Sample size bias)	Occurs when used sample size is inappropriate in a study or analysis for assessing the effect of the intervention or exposure due to violation of the assumption that exchangeability holds or the hypothesis can be tested with the collected samples.

## Sheet: Domain2(PrimaryResearch)
Risk of biases arising from systematic differences in the selection of subjects or areas into the study or analysis after intervention or exposure (‘post-intervention/exposure selection biases’ in short)
ID	Type of bias	General interpretation
5	Ascertainment bias	Occurs when the ascertainment of subjects or areas included in a study or the ascertainment of measurements or collected data for analysis differs between the groups after the intervention/exposure.
7	Attrition bias	Occurs when missing data between groups are unequal, and exchangeability does not hold (cannot be assumed).
8	Authorization bias	Occurs when there is inability to obtain authorization for use of certain data or documents, and that causes deviation from a true effect.
11	Bogus control bias	Occurs when subjects or areas initially assigned to the intervention/exposure group are taken out from that group or moved to the control (no intervention/exposure) group and the assumption of exchangeability no longer holds.
17	Collider bias	Occurs when conditioning on a variable (i.e., filtering by a certain value of that variable) that is a common effect of the exposure and the outcome.
18	Compliance bias	Occurs when subjects compliant with the intervention differ from those not compliant in some characteristic and the characteristic is also associated with the outcome, or when non-compliance causes deviated initiation, implementation or discontinuation of the intervention between groups and the deviation is not taken into account.
20	Confirmation bias	Occurs when the information to confirm ideas, beliefs or hypotheses is systematically different from the truth.
21	Conflict of interest	Occurs when a conflict of interest causes a systematic difference in estimation of effect.
28	Data capture bias (Data capture error)	Occurs when data capture (data collection and recording) errors favour or disfavour the outcome for the intervention/exposure group or the comparator group.
29	Data collection bias	Occurs when data collectors' beliefs influence the way relevant data are collected and that results in inaccurate estimation of an effect.
30	Data entry bias (Data entering bias)	Occurs when omitting data entry, inaccurately entering data, or inaccurately converting hand-written data into digital form.
33	Definition bias	Occurs when definitions of important words used in a study or a review are not accurate or precise so that misinterpretation affects estimation of an effect.
34	Design bias	Occurs when inferior experiments or treatments, reflecting a desire for certain results, are employed.
42	Exclusion bias	Occurs when the criteria for inclusion of subjects or areas into a study or analysis are applied differently to the intervention/exposure group and the comparator group.
43	Expectation bias	Occurs when observers err in measurement, recording, or data collection due to prior expectations.
44	Exposure suspicion bias	Occurs when a knowledge or awareness of the subject's or area's exposure status influences selection, measurement, reporting, or analysis.
48	Hot stuff bias	Occurs when research results on hot topics are published even though they are not valid.
49	Inclusion bias	Occurs when inclusion of subjects or areas into a study creates an imbalance between the groups (i.e., exchangeability does not hold).
50	Inclusion control bias	Occurs when some subjects or areas of the comparator group also receive the intervention/exposure to some extent (biased towards null when there is an effect).
51	Industry sponsorship bias	Occurs when research outcomes are intentionally aligned with the interests of the funding commercial manufacturer, undermining the validity of the inference.
52	Information bias (Observation bias, Classification bias)	Occurs when the information used in a study deviates from the truth.
58	Investigator bias	Occurs when study investigators (measurers) are not blinded and the lack of blinding influences estimation of an effect.
59	Laboratory data bias	Occurs when procedures implemented at a laboratory produce a systematic error in the estimate of an effect (may be confirmed by comparing data from multiple laboratories).
60	Lack of blinding bias	Occurs when the lack of concealment of the intervention, exposure or control received by subjects or areas affects selection of subjects, areas or data, measurement of the treatment or the outcome, and/or assessment of the effectiveness or the impact.
67	Misclassification bias	Occurs when subjects or areas, or the exposure or intervention is misclassified, and that distorts the association between the intervention/exposure and the outcome.
68	Missing data bias (Handling data bias, Data completeness bias)	Occurs when there is an imbalance in missing data between the comparison groups.
72	Non-random sampling bias	Occurs when non-random sampling results in an imbalance between the intervention/exposure and the comparator groups (i.e., exchangeability does not hold).
73	Non-respondent bias	Occurs when there is unequal loss of human subjects between the groups due to non-responses, or when there is a systematic difference in outcome measurement between the groups due to late and/or early responses.
75	Novelty bias	Occurs when the interventions or exposures are reported to have a greater effect simply because they are novel.
77	Observer bias	Occurs when there are systematic differences in the process of observing and recording information between the groups in primary research.
80	Optimism bias	Occurs when researchers' or study subjects' beliefs that new interventions are better than established ones influence a study or review.
83	Perception bias	Occurs when relevant information or subjects, areas, interventions, exposures, controls, alternative interventions, alternative exposures or outcomes are misinterpreted in a study or review.
87	Pre-publication bias	Occurs when previously published research, that is errant, is used to support a particular outcome in primary research.
89	Prevalence-incidence bias (Neyman bias, Selective survival bias)	Occurs when uneven exclusion or attrition of subjects or areas with severe or mild responses occurs between the groups, and the assumption of exchangeability no longer holds.
96	Repeated peeks bias	Occurs when repeated peeks at accumulating data in a study or review leads to inappropriate termination of data collection.
99	Researcher bias (Sponsor bias)	Occurs when fraud or manipulation of research design, data or results occurs due to vested interests of researchers and organisations.
101	Response fatigue bias	Occurs when study subjects suffer from fatigue due to implementation of the intervention/exposure and their responses are not obtained or they did not go through the entire process of the intended intervention/exposure.
104	Sampling bias	Occurs when exchangeability between groups does not hold due to employed sampling techniques.
106	Selection bias	Occurs when exchangeability between groups does not hold due to the way that selection of subjects or areas into the study or analysis is carried out.
113	Susceptibility bias (Vulnerability bias)	Occurs when different study groups have different characteristics and the difference indicates that one group is more or less susceptible to the exposure (i.e., the characteristics are associated with the exposure and thus the difference creates an imbalance between the groups, meaning exchangeability does not hold).
116	Transfer bias	Occurs when a certain aspect of a study leads to uneven losses in follow-up between the groups.
119	Volunteer bias	Occurs when human subjects involved in a study differ in some way among those in the intervention/exposure group or between groups due to willingness to participate as volunteers.
120	Withdrawal bias (Dropout bias, Loss to follow-up bias)	Occurs when subjects who have dropped out of a study differ from remaining subjects, and the differences modify the effectiveness or impact.
121	Wrong sample size bias (Sample size bias)	Occurs when used sample size is inappropriate in a study or analysis for assessing the effect of the intervention or exposure due to violation of the assumption that exchangeability holds or the hypothesis can be tested with the collected samples.

## Sheet: Domain3(PrimaryResearch)
Risk of biases arising from misclassification or mismeasurement of intervention, exposure and/or comparator (applicable to observational studies only; ‘misclassified/mismeasured comparison biases’ in short)
ID	Type of bias	General interpretation
5	Ascertainment bias	Occurs when the ascertainment of subjects or areas included in a study or the ascertainment of measurements or collected data for analysis differs between the groups after the intervention/exposure.
12	Case definition bias	Occurs when the intervention/exposure is vaguely described or lacks relevant information, and the vagueness or the lack of information leads to mismeasurement of the intervention/exposure by researchers in an observational study.
20	Confirmation bias	Occurs when the information to confirm ideas, beliefs or hypotheses is systematically different from the truth.
21	Conflict of interest	Occurs when a conflict of interest causes a systematic difference in estimation of effect.
28	Data capture bias (Data capture error)	Occurs when data capture (data collection and recording) errors favour or disfavour the outcome for the intervention/exposure group or the comparator group.
29	Data collection bias	Occurs when data collectors' beliefs influence the way relevant data are collected and that results in inaccurate estimation of an effect.
30	Data entry bias (Data entering bias)	Occurs when omitting data entry, inaccurately entering data, or inaccurately converting hand-written data into digital form.
33	Definition bias	Occurs when definitions of important words used in a study or a review are not accurate or precise so that misinterpretation affects estimation of an effect.
43	Expectation bias	Occurs when observers err in measurement, recording, or data collection due to prior expectations.
44	Exposure suspicion bias	Occurs when a knowledge or awareness of the subject's or area's exposure status influences selection, measurement, reporting, or analysis.
48	Hot stuff bias	Occurs when research results on hot topics are published even though they are not valid.
51	Industry sponsorship bias	Occurs when research outcomes are intentionally aligned with the interests of the funding commercial manufacturer, undermining the validity of the inference.
52	Information bias (Observation bias, Classification bias)	Occurs when the information used in a study deviates from the truth.
54	Instrument bias	Occurs when instruments used for measurement are inaccurate, too imprecise or different between groups (hence not comparable between groups).
55	Interobserver variability bias	Occurs when multiple observers' measurements of the intervention/exposure or the outcome are different, and the differences influence the estimate of an effect.
57	Intra-observer variability bias	Occurs when an observer measures the intervention/exposure or the outcome differently and the differences influence the estimate of an effect.
58	Investigator bias	Occurs when study investigators (measurers) are not blinded and the lack of blinding influences estimation of an effect.
60	Lack of blinding bias	Occurs when the lack of concealment of the intervention, exposure or control received by subjects or areas affects selection of subjects, areas or data, measurement of the treatment or the outcome, and/or assessment of the effectiveness or the impact.
65	Measurement bias	Occurs when measurements of relevant variables are not accurate or precise enough.
67	Misclassification bias	Occurs when subjects or areas, or the exposure or intervention is misclassified, and that distorts the association between the intervention/exposure and the outcome.
75	Novelty bias	Occurs when the interventions or exposures are reported to have a greater effect simply because they are novel.
77	Observer bias	Occurs when there are systematic differences in the process of observing and recording information between the groups in primary research.
80	Optimism bias	Occurs when researchers' or study subjects' beliefs that new interventions are better than established ones influence a study or review.
83	Perception bias	Occurs when relevant information or subjects, areas, interventions, exposures, controls, alternative interventions, alternative exposures or outcomes are misinterpreted in a study or review.
87	Pre-publication bias	Occurs when previously published research, that is errant, is used to support a particular outcome in primary research.
92	Recall bias	Occurs when recall of relevant events or experiences by human subjects is inaccurate or incomplete.
94	Regression dilution bias	Occurs when imprecise measurements of the intervention/exposure are used to estimate the effect of the intervention/exposure in an observational study.
95	Relative control bias	Occurs when there is an association of the actual intervention/exposure status between the intervention/exposure group and the comparator group due to mismeasurements, misclassifications of or the lack of adherence to the intervention/exposure.
96	Repeated peeks bias	Occurs when repeated peeks at accumulating data in a study or review leads to inappropriate termination of data collection.
99	Researcher bias (Sponsor bias)	Occurs when fraud or manipulation of research design, data or results occurs due to vested interests of researchers and organisations.
102	Review bias	Occurs when a researcher's prior knowledge or belief triggers misinterpretation of available data on the intervention/exposure or the outcome in primary research.
107	Sick quitter bias	Occurs when the exposure or intervention that specific subjects receive is inaccurately measured or classified due to changes in the subjects' behaviour caused by sickness (e.g., lack of adherence, reclassification from intervention/exposure to no intervention/exposure by the researchers after the intervention/exposure is applied).
111	Starting time bias	Occurs when starting time for the intervention/exposure or outcome measurement is different within or between groups and the time lag (or variable influenced by the time lag) influences both the intervention/exposure and the outcome or causes inaccurate measurements of the intervention/exposure or the outcome.
112	Substitution game bias	Occurs when substitution of the outcome or the intervention/exposure with a surrogate is imprecise or inaccurate.
118	Underlying cause bias (Rumination bias)	Occurs when the intervention or exposure (group) is more carefully planned and implemented than the control (no intervention or exposure), and that results in imbalances between the groups or misclassification or mismeasurement of control .

## Sheet: Domain4(PrimaryResearch)
Risk of biases due to altered treatment procedure of interest (applicable to experimental studies only; ‘performance biases’ in short)
ID	Type of bias	General interpretation
5	Ascertainment bias	Occurs when the ascertainment of subjects or areas included in a study or the ascertainment of measurements or collected data for analysis differs between the groups after the intervention/exposure.
6	Attention bias (Hawthorne effect)	Occurs when human or animal subjects change their behaviour due to the awareness of being observed by researchers.
14	Chronological bias	Occurs when the timing of allocation of subjects or areas to a group (or groups) is different within or between groups and the time lag influences both the intervention/exposure and the outcome, or the subjects or areas are subject to a deviated intervention/exposure due to the time lag.
18	Compliance bias	Occurs when subjects compliant with the intervention differ from those not compliant in some characteristic and the characteristic is also associated with the outcome, or when non-compliance causes deviated initiation, implementation or discontinuation of the intervention between groups and the deviation is not taken into account.
20	Confirmation bias	Occurs when the information to confirm ideas, beliefs or hypotheses is systematically different from the truth.
21	Conflict of interest	Occurs when a conflict of interest causes a systematic difference in estimation of effect.
27	Co-treatment bias	Occurs when inappropriate or unplanned co-treatment(s) is/are used in an experiment that results in confounding or altered treatment(s).
28	Data capture bias (Data capture error)	Occurs when data capture (data collection and recording) errors favour or disfavour the outcome for the intervention/exposure group or the comparator group.
29	Data collection bias	Occurs when data collectors' beliefs influence the way relevant data are collected and that results in inaccurate estimation of an effect.
30	Data entry bias (Data entering bias)	Occurs when omitting data entry, inaccurately entering data, or inaccurately converting hand-written data into digital form.
33	Definition bias	Occurs when definitions of important words used in a study or a review are not accurate or precise so that misinterpretation affects estimation of an effect.
34	Design bias	Occurs when inferior experiments or treatments, reflecting a desire for certain results, are employed.
43	Expectation bias	Occurs when observers err in measurement, recording, or data collection due to prior expectations.
44	Exposure suspicion bias	Occurs when a knowledge or awareness of the subject's or area's exposure status influences selection, measurement, reporting, or analysis.
47	Friend control bias	Occurs when there is an association of the actual intervention/exposure status between human subjects in the intervention/exposure group and their friends in the comparator group due to mismeasurements, misclassifications of or the lack of adherence to the intervention/exposure.
48	Hot stuff bias	Occurs when research results on hot topics are published even though they are not valid.
51	Industry sponsorship bias	Occurs when research outcomes are intentionally aligned with the interests of the funding commercial manufacturer, undermining the validity of the inference.
52	Information bias (Observation bias, Classification bias)	Occurs when the information used in a study deviates from the truth.
54	Instrument bias	Occurs when instruments used for measurement are inaccurate, too imprecise or different between groups (hence not comparable between groups).
55	Interobserver variability bias	Occurs when multiple observers' measurements of the intervention/exposure or the outcome are different, and the differences influence the estimate of an effect.
57	Intra-observer variability bias	Occurs when an observer measures the intervention/exposure or the outcome differently and the differences influence the estimate of an effect.
58	Investigator bias	Occurs when study investigators (measurers) are not blinded and the lack of blinding influences estimation of an effect.
59	Laboratory data bias	Occurs when procedures implemented at a laboratory produce a systematic error in the estimate of an effect (may be confirmed by comparing data from multiple laboratories).
60	Lack of blinding bias	Occurs when the lack of concealment of the intervention, exposure or control received by subjects or areas affects selection of subjects, areas or data, measurement of the treatment or the outcome, and/or assessment of the effectiveness or the impact.
65	Measurement bias	Occurs when measurements of relevant variables are not accurate or precise enough.
67	Misclassification bias	Occurs when subjects or areas, or the exposure or intervention is misclassified, and that distorts the association between the intervention/exposure and the outcome.
75	Novelty bias	Occurs when the interventions or exposures are reported to have a greater effect simply because they are novel.
77	Observer bias	Occurs when there are systematic differences in the process of observing and recording information between the groups in primary research.
80	Optimism bias	Occurs when researchers' or study subjects' beliefs that new interventions are better than established ones influence a study or review.
83	Perception bias	Occurs when relevant information or subjects, areas, interventions, exposures, controls, alternative interventions, alternative exposures or outcomes are misinterpreted in a study or review.
84	Performance bias (Procedure bias)	Occurs when the treatment procedure of interest is altered without changing the inferential goal in an experimental study.
87	Pre-publication bias	Occurs when previously published research, that is errant, is used to support a particular outcome in primary research.
90	Proficiency bias	Occurs when the intervention/exposure under study is unequally applied to individual subjects or areas due to interpersonal or intrapersonal differences.
95	Relative control bias	Occurs when there is an association of the actual intervention/exposure status between the intervention/exposure group and the comparator group due to mismeasurements, misclassifications of or the lack of adherence to the intervention/exposure.
96	Repeated peeks bias	Occurs when repeated peeks at accumulating data in a study or review leads to inappropriate termination of data collection.
99	Researcher bias (Sponsor bias)	Occurs when fraud or manipulation of research design, data or results occurs due to vested interests of researchers and organisations.
101	Response fatigue bias	Occurs when study subjects suffer from fatigue due to implementation of the intervention/exposure and their responses are not obtained or they did not go through the entire process of the intended intervention/exposure.
102	Review bias	Occurs when a researcher's prior knowledge or belief triggers misinterpretation of available data on the intervention/exposure or the outcome in primary research.
107	Sick quitter bias	Occurs when the exposure or intervention that specific subjects receive is inaccurately measured or classified due to changes in the subjects' behaviour caused by sickness (e.g., lack of adherence, reclassification from intervention/exposure to no intervention/exposure by the researchers after the intervention/exposure is applied).
111	Starting time bias	Occurs when starting time for the intervention/exposure or outcome measurement is different within or between groups and the time lag (or variable influenced by the time lag) influences both the intervention/exposure and the outcome or causes inaccurate measurements of the intervention/exposure or the outcome.
112	Substitution game bias	Occurs when substitution of the outcome or the intervention/exposure with a surrogate is imprecise or inaccurate.
117	Treatment analysis bias (Lack of intention to treat analysis bias)	Occurs when researchers fail to keep subjects or areas in the group they are assigned to, when there is deviation from the intended treatment, or when subjects do not adhere to the assigned treatment.
119	Volunteer bias	Occurs when human subjects involved in a study differ in some way among those in the intervention/exposure group or between groups due to willingness to participate as volunteers.

## Sheet: Domain5(PrimaryResearch)
Risk of biases arising from systematic differences in measurement of outcomes (‘detection biases’ in short)
ID	Type of bias	General interpretation
5	Ascertainment bias	Occurs when the ascertainment of subjects or areas included in a study or the ascertainment of measurements or collected data for analysis differs between the groups after the intervention/exposure.
20	Confirmation bias	Occurs when the information to confirm ideas, beliefs or hypotheses is systematically different from the truth.
21	Conflict of interest	Occurs when a conflict of interest causes a systematic difference in estimation of effect.
28	Data capture bias (Data capture error)	Occurs when data capture (data collection and recording) errors favour or disfavour the outcome for the intervention/exposure group or the comparator group.
29	Data collection bias	Occurs when data collectors' beliefs influence the way relevant data are collected and that results in inaccurate estimation of an effect.
30	Data entry bias (Data entering bias)	Occurs when omitting data entry, inaccurately entering data, or inaccurately converting hand-written data into digital form.
33	Definition bias	Occurs when definitions of important words used in a study or a review are not accurate or precise so that misinterpretation affects estimation of an effect.
34	Design bias	Occurs when inferior experiments or treatments, reflecting a desire for certain results, are employed.
35	Detection bias	Occurs when there are systematic differences in measurement of outcomes between groups.
43	Expectation bias	Occurs when observers err in measurement, recording, or data collection due to prior expectations.
44	Exposure suspicion bias	Occurs when a knowledge or awareness of the subject's or area's exposure status influences selection, measurement, reporting, or analysis.
48	Hot stuff bias	Occurs when research results on hot topics are published even though they are not valid.
51	Industry sponsorship bias	Occurs when research outcomes are intentionally aligned with the interests of the funding commercial manufacturer, undermining the validity of the inference.
52	Information bias (Observation bias, Classification bias)	Occurs when the information used in a study deviates from the truth.
53	Insensitive measure bias	Occurs when changes or differences in the outcome of interest are not detected accurately due to insufficient methods or inappropriate choice of an outcome variable.
54	Instrument bias	Occurs when instruments used for measurement are inaccurate, too imprecise or different between groups (hence not comparable between groups).
55	Interobserver variability bias	Occurs when multiple observers' measurements of the intervention/exposure or the outcome are different, and the differences influence the estimate of an effect.
57	Intra-observer variability bias	Occurs when an observer measures the intervention/exposure or the outcome differently and the differences influence the estimate of an effect.
58	Investigator bias	Occurs when study investigators (measurers) are not blinded and the lack of blinding influences estimation of an effect.
59	Laboratory data bias	Occurs when procedures implemented at a laboratory produce a systematic error in the estimate of an effect (may be confirmed by comparing data from multiple laboratories).
60	Lack of blinding bias	Occurs when the lack of concealment of the intervention, exposure or control received by subjects or areas affects selection of subjects, areas or data, measurement of the treatment or the outcome, and/or assessment of the effectiveness or the impact.
65	Measurement bias	Occurs when measurements of relevant variables are not accurate or precise enough.
73	Non-respondent bias	Occurs when there is unequal loss of human subjects between the groups due to non-responses, or when there is a systematic difference in outcome measurement between the groups due to late and/or early responses.
75	Novelty bias	Occurs when the interventions or exposures are reported to have a greater effect simply because they are novel.
76	Obsequiousness bias	Occurs when human subjects alter questionnaire answers due to perception of the desired direction of the outcome held by investigators.
77	Observer bias	Occurs when there are systematic differences in the process of observing and recording information between the groups in primary research.
80	Optimism bias	Occurs when researchers' or study subjects' beliefs that new interventions are better than established ones influence a study or review.
83	Perception bias	Occurs when relevant information or subjects, areas, interventions, exposures, controls, alternative interventions, alternative exposures or outcomes are misinterpreted in a study or review.
87	Pre-publication bias	Occurs when previously published research, that is errant, is used to support a particular outcome in primary research.
92	Recall bias	Occurs when recall of relevant events or experiences by human subjects is inaccurate or incomplete.
96	Repeated peeks bias	Occurs when repeated peeks at accumulating data in a study or review leads to inappropriate termination of data collection.
99	Researcher bias (Sponsor bias)	Occurs when fraud or manipulation of research design, data or results occurs due to vested interests of researchers and organisations.
102	Review bias	Occurs when a researcher's prior knowledge or belief triggers misinterpretation of available data on the intervention/exposure or the outcome in primary research.
105	Scale degradation bias	Occurs when researchers make outcome measurement scales less precise or accurate to obscure differences between groups under comparison.
111	Starting time bias	Occurs when starting time for the intervention/exposure or outcome measurement is different within or between groups and the time lag (or variable influenced by the time lag) influences both the intervention/exposure and the outcome or causes inaccurate measurements of the intervention/exposure or the outcome.
112	Substitution game bias	Occurs when substitution of the outcome or the intervention/exposure with a surrogate is imprecise or inaccurate.

## Sheet: Domain6(PrimaryResearch)
Risk of biases in reporting of study findings (‘outcome reporting biases’ in short)
ID	Type of bias	General interpretation
4	Analysis bias	Occurs when the knowledge of the results of a study causes inappropriate analyses and selective reporting.
20	Confirmation bias	Occurs when the information to confirm ideas, beliefs or hypotheses is systematically different from the truth.
21	Conflict of interest	Occurs when a conflict of interest causes a systematic difference in estimation of effect.
31	Data merging bias	Occurs when multiple data sets are merged incorrectly and the merged data produce an intentionally or unintentionally inaccurate estimate of an effect.
32	Data-dredging bias (Looking for the pony)	Occurs when the results of inappropriate statistical analyses or synthesis methods, that are not pre-specified, are presented, or statistical or synthesis methods are used inappropriately to support claims.
37	Dissemination bias	Occurs when retrieval of information does not result in a representative sample of studies due to the way study results are disseminated, or when study results affect reporting or dissemination.
44	Exposure suspicion bias	Occurs when a knowledge or awareness of the subject's or area's exposure status influences selection, measurement, reporting, or analysis.
48	Hot stuff bias	Occurs when research results on hot topics are published even though they are not valid.
51	Industry sponsorship bias	Occurs when research outcomes are intentionally aligned with the interests of the funding commercial manufacturer, undermining the validity of the inference.
75	Novelty bias	Occurs when the interventions or exposures are reported to have a greater effect simply because they are novel.
80	Optimism bias	Occurs when researchers' or study subjects' beliefs that new interventions are better than established ones influence a study or review.
81	Outcome reporting bias	Occurs when outcomes are selectively reported in a published document.
83	Perception bias	Occurs when relevant information or subjects, areas, interventions, exposures, controls, alternative interventions, alternative exposures or outcomes are misinterpreted in a study or review.
85	Positive results bias	Occurs when positive results are more likely to be disseminated or submitted and accepted for publication than non-significant or negative results.
87	Pre-publication bias	Occurs when previously published research, that is errant, is used to support a particular outcome in primary research.
88	Prevailing paradigm bias	Occurs when studies that are relevant to or support prevailing paradigms are more likely to be published in academic journals.
91	Publication bias	Occurs when the likelihood of a study being accepted for publication is influenced by the results of the study.
97	Reporting bias	Occurs when certain results of a study or certain studies are more likely to be reported or unreported.
98	Research bias	Occurs when studies are carried out and reported on specific organisms or systems, or in particular conditions, because of varying levels of practicality or the anticipation of specific outcomes.
99	Researcher bias (Sponsor bias)	Occurs when fraud or manipulation of research design, data or results occurs due to vested interests of researchers and organisations.
110	Spin bias	Occurs when research findings or data are inappropriately used or interpreted to support or oppose effectiveness or impact.
115	Tidying-up bias (Outlier handling bias)	Occurs when outliers or other untidy measurements or results are inappropriately excluded or non-reported.

## Sheet: Domain7(PrimaryResearch)
Risk of biases due to error in applied statistical methods (‘outcome assessment biases’ in short)
ID	Type of bias	General interpretation
4	Analysis bias	Occurs when the knowledge of the results of a study causes inappropriate analyses and selective reporting.
16	Cognitive dissonance bias	Occurs when an investigator or a reviewer’s claim about an effect contradicts their obtained evidence due to the investigator or reviewer’s cognitive bias.
20	Confirmation bias	Occurs when the information to confirm ideas, beliefs or hypotheses is systematically different from the truth.
21	Conflict of interest	Occurs when a conflict of interest causes a systematic difference in estimation of effect.
30	Data entry bias (Data entering bias)	Occurs when omitting data entry, inaccurately entering data, or inaccurately converting hand-written data into digital form.
31	Data merging bias	Occurs when multiple data sets are merged incorrectly and the merged data produce an intentionally or unintentionally inaccurate estimate of an effect.
32	Data-dredging bias (Looking for the pony)	Occurs when the results of inappropriate statistical analyses or synthesis methods, that are not pre-specified, are presented, or statistical or synthesis methods are used inappropriately to support claims.
38	Distribution assumption bias	Occurs when a data analyst conducts a statistical test under a false assumption of the data distribution or the approach is not justifiable so that the inference is invalid.
40	End-digit preference bias	Occurs when there are systematic differences in quantitative measurements due to a preference for a certain ending digit (e.g., 0 by rounding up/down rather than retaining the original digits), typically ending with an unusual frequency.
41	Estimator bias	Occurs when an inappropriate estimator (a statistic used to estimate the parameter) is used for estimating the true causal effect (parameter).
44	Exposure suspicion bias	Occurs when a knowledge or awareness of the subject's or area's exposure status influences selection, measurement, reporting, or analysis.
48	Hot stuff bias	Occurs when research results on hot topics are published even though they are not valid.
51	Industry sponsorship bias	Occurs when research outcomes are intentionally aligned with the interests of the funding commercial manufacturer, undermining the validity of the inference.
56	Interpretation bias	Occurs when researchers misinterpret the obtained data and results.
60	Lack of blinding bias	Occurs when the lack of concealment of the intervention, exposure or control received by subjects or areas affects selection of subjects, areas or data, measurement of the treatment or the outcome, and/or assessment of the effectiveness or the impact.
62	Latency bias	Occurs when the outcome is assessed in an inappropriate time interval (i.e., the time interval is too short or long) for the intended assessment of causal effect.
69	Misuse of statistics	Occurs when descriptive or inferential statistical analysis is inappropriately conducted, resulting in unjustified and invalid conclusions about the estimate of an effect.
75	Novelty bias	Occurs when the interventions or exposures are reported to have a greater effect simply because they are novel.
78	Omitted-variable bias	Occurs when one or more important explanatory variables are not included in a regression model where omission of such variables is not appropriate for estimating an effect.
80	Optimism bias	Occurs when researchers' or study subjects' beliefs that new interventions are better than established ones influence a study or review.
83	Perception bias	Occurs when relevant information or subjects, areas, interventions, exposures, controls, alternative interventions, alternative exposures or outcomes are misinterpreted in a study or review.
86	Post-hoc significant bias (Post hoc analysis bias)	Occurs when researchers choose a critical significance level (α, 0.05 is commonly employed), and/or set a non-directional (two-tailed) or directional (one-tailed) hypothesis after some examination of data in an attempt to yield significant results.
87	Pre-publication bias	Occurs when previously published research, that is errant, is used to support a particular outcome in primary research.
99	Researcher bias (Sponsor bias)	Occurs when fraud or manipulation of research design, data or results occurs due to vested interests of researchers and organisations.
110	Spin bias	Occurs when research findings or data are inappropriately used or interpreted to support or oppose effectiveness or impact.
115	Tidying-up bias (Outlier handling bias)	Occurs when outliers or other untidy measurements or results are inappropriately excluded or non-reported.
121	Wrong sample size bias (Sample size bias)	Occurs when used sample size is inappropriate in a study or analysis for assessing the effect of the intervention or exposure due to violation of the assumption that exchangeability holds or the hypothesis can be tested with the collected samples.

## Sheet: Domain8(SecondaryResearch)
Risk of biases in searches of relevant records (‘searching biases’ in short)
ID	Type of bias	General interpretation
8	Authorization bias	Occurs when there is inability to obtain authorization for use of certain data or documents, and that causes deviation from a true effect.
9	Availability bias	Occurs when the information that is readily available differs systematically from the information obtained by aggregating all pertinent data to answer the review question.
10	Bigwig bias	Occurs when information in documents written by high profile authors differs systematically from the wider evidence base relevant to the review question and is more likely to be cited as evidence in a review.
15	Citation bias	Occurs when studies with statistically signiﬁcant results are more likely to be cited as pieces of evidence in a review.
19	Conﬁdentiality bias	Occurs when unrestricted research data, that systematically differs from restricted research data, are exclusively used due to commercial or privacy considerations.
20	Confirmation bias	Occurs when the information to confirm ideas, beliefs or hypotheses is systematically different from the truth.
21	Conflict of interest	Occurs when a conflict of interest causes a systematic difference in estimation of effect.
33	Definition bias	Occurs when definitions of important words used in a study or a review are not accurate or precise so that misinterpretation affects estimation of an effect.
37	Dissemination bias	Occurs when retrieval of information does not result in a representative sample of studies due to the way study results are disseminated, or when study results affect reporting or dissemination.
43	Expectation bias	Occurs when observers err in measurement, recording, or data collection due to prior expectations.
45	Familiarity bias	Occurs when reviewers limit searching to documents relevant to their own discipline.
46	Foreign language exclusion bias	Occurs when language is restricted in a review and studies with certain direction of results or certain topics are more or less likely to be disseminated in the eligible language(s).
48	Hot stuff bias	Occurs when research results on hot topics are published even though they are not valid.
51	Industry sponsorship bias	Occurs when research outcomes are intentionally aligned with the interests of the funding commercial manufacturer, undermining the validity of the inference.
61	Language bias	Occurs when studies with certain results or topics are more likely to be published in a certain language.
63	Literature search bias	Occurs when searching of literature does not capture a representative sample of all existing studies relative to the review question.
64	Location bias	Occurs when some journals are not indexed in all databases so that the choice of databases influences results of literature searching.
66	Meta-analysis bias	Occurs when meta-analyses based on a non-representative sample of studies are conducted.
75	Novelty bias	Occurs when the interventions or exposures are reported to have a greater effect simply because they are novel.
79	One-sided reference bias	Occurs when citing references to only those supporting one side of available evidence and hence systematically deviating from the truth.
80	Optimism bias	Occurs when researchers' or study subjects' beliefs that new interventions are better than established ones influence a study or review.
83	Perception bias	Occurs when relevant information or subjects, areas, interventions, exposures, controls, alternative interventions, alternative exposures or outcomes are misinterpreted in a study or review.
85	Positive results bias	Occurs when positive results are more likely to be disseminated or submitted and accepted for publication than non-significant or negative results.
88	Prevailing paradigm bias	Occurs when studies that are relevant to or support prevailing paradigms are more likely to be published in academic journals.
91	Publication bias	Occurs when the likelihood of a study being accepted for publication is influenced by the results of the study.
93	Reference bias	Occurs when studies referenced as evidence in a review are not a representative sample of all existing studies relative to the review question.
96	Repeated peeks bias	Occurs when repeated peeks at accumulating data in a study or review leads to inappropriate termination of data collection.
97	Reporting bias	Occurs when certain results of a study or certain studies are more likely to be reported or unreported.
98	Research bias	Occurs when studies are carried out and reported on specific organisms or systems, or in particular conditions, because of varying levels of practicality or the anticipation of specific outcomes.
99	Researcher bias (Sponsor bias)	Occurs when fraud or manipulation of research design, data or results occurs due to vested interests of researchers and organisations.
100	Resource bias (Cost bias)	Occurs when available budget or resources limit searching for evidence, resulting in a systematic difference between the identified and missed studies.
103	Reviewer bias	Occurs when the selection of studies from the available evidence is not a representative sample of all existing studies relative to the review question.
114	Temporal bias	Occurs when studies with smaller p-values or larger effects are more likely to be published in academic journals more rapidly.

## Sheet: Domain9(SecondaryResearch)
Risk of biases arising from screening of potentially relevant records (‘screening biases’ in short)
ID	Type of bias	General interpretation
1	All’s well literature bias	Occurs when review papers deliberately omit or inadequately address studies that present contrasting results compared to studies yielding the results desired by certain individuals or groups of individuals.
10	Bigwig bias	Occurs when information in documents written by high profile authors differs systematically from the wider evidence base relevant to the review question and is more likely to be cited as evidence in a review.
15	Citation bias	Occurs when studies with statistically signiﬁcant results are more likely to be cited as pieces of evidence in a review.
20	Confirmation bias	Occurs when the information to confirm ideas, beliefs or hypotheses is systematically different from the truth.
21	Conflict of interest	Occurs when a conflict of interest causes a systematic difference in estimation of effect.
33	Definition bias	Occurs when definitions of important words used in a study or a review are not accurate or precise so that misinterpretation affects estimation of an effect.
39	Duplication bias (Multiple publication bias)	Occurs when duplicated research findings are included and synthesised in a review.
43	Expectation bias	Occurs when observers err in measurement, recording, or data collection due to prior expectations.
46	Foreign language exclusion bias	Occurs when language is restricted in a review and studies with certain direction of results or certain topics are more or less likely to be disseminated in the eligible language(s).
48	Hot stuff bias	Occurs when research results on hot topics are published even though they are not valid.
51	Industry sponsorship bias	Occurs when research outcomes are intentionally aligned with the interests of the funding commercial manufacturer, undermining the validity of the inference.
61	Language bias	Occurs when studies with certain results or topics are more likely to be published in a certain language.
66	Meta-analysis bias	Occurs when meta-analyses based on a non-representative sample of studies are conducted.
75	Novelty bias	Occurs when the interventions or exposures are reported to have a greater effect simply because they are novel.
79	One-sided reference bias	Occurs when citing references to only those supporting one side of available evidence and hence systematically deviating from the truth.
80	Optimism bias	Occurs when researchers' or study subjects' beliefs that new interventions are better than established ones influence a study or review.
83	Perception bias	Occurs when relevant information or subjects, areas, interventions, exposures, controls, alternative interventions, alternative exposures or outcomes are misinterpreted in a study or review.
85	Positive results bias	Occurs when positive results are more likely to be disseminated or submitted and accepted for publication than non-significant or negative results.
88	Prevailing paradigm bias	Occurs when studies that are relevant to or support prevailing paradigms are more likely to be published in academic journals.
91	Publication bias	Occurs when the likelihood of a study being accepted for publication is influenced by the results of the study.
93	Reference bias	Occurs when studies referenced as evidence in a review are not a representative sample of all existing studies relative to the review question.
96	Repeated peeks bias	Occurs when repeated peeks at accumulating data in a study or review leads to inappropriate termination of data collection.
97	Reporting bias	Occurs when certain results of a study or certain studies are more likely to be reported or unreported.
98	Research bias	Occurs when studies are carried out and reported on specific organisms or systems, or in particular conditions, because of varying levels of practicality or the anticipation of specific outcomes.
99	Researcher bias (Sponsor bias)	Occurs when fraud or manipulation of research design, data or results occurs due to vested interests of researchers and organisations.
103	Reviewer bias	Occurs when the selection of studies from the available evidence is not a representative sample of all existing studies relative to the review question.
110	Spin bias	Occurs when research findings or data are inappropriately used or interpreted to support or oppose effectiveness or impact.
114	Temporal bias	Occurs when studies with smaller p-values or larger effects are more likely to be published in academic journals more rapidly.

[truncated: 2 more sheets: Domain10(SecondaryResearch), Domain11(SecondaryResearch)]
